# Supplementary material for: Design, Synthesis, and Antifungal Activity of Some Novel Phenylthiazole Derivatives Containing an Acylhydrazone Moiety
Source: Molecules. 2023 Oct 14;28(20):7084. doi: 10.3390/molecules28207084 (PMC10608836; doi:10.3390/molecules28207084)
Supplement: Supplementary file 1 [file molecules-28-07084-s001.zip]

Archive with 1 entries (1 files):
- molecules-2610361-supplementary.pdf
